# Supplementary material for: Role of Mitochondrial Dynamics in Neuronal Development: Mechanism for Wolfram Syndrome
Source: PLoS Biol. 2016 Jul 19;14(7):e1002511. doi: 10.1371/journal.pbio.1002511 (PMC4951053; doi:10.1371/journal.pbio.1002511)
Supplement: S1 Data — (XLSX) [file pbio.1002511.s001.xlsx]

## Sheet: Fig 1B
Fusion rate	scr shRNA	Wfs1 shRNA	plus wt WFS1	plus P724L WFS1
	0.025	0.00625	0.035	0.00555556
	0.0333333	0.00588235	0.0470588	0.0117647
	0.01875	0.00588235	0.0388889	0.00588235
	0.0294118	0.00625	0.0368421	0.0125
mean	0.0266238	0.00606618	0.0394475	0.00892565

## Sheet: Fig 1C
Mitochondrial length	scr shRNA	Wfs1 shRNA	plus wt WFS1	plus P724L WFS1
	1.76	1.49842	1.4563	1.64091
	1.84571	1.45286	1.32103	1.64692
	2.81389	1.39	2.13391	2.39692
	2.3025	1.83087	1.72562	1.60586
	2.242	2.0287	2.34586	2.06429
	1.64375	1.67091	2.08316	1.63471
	1.89941	1.74273	2.11222	1.96625
	1.528	1.5637	2.1268	1.45765
	1.50909	1.48824	2.4335	1.25526
	1.72458	1.29667	2.13179	1.79217
	1.28833	1.30316	1.69391	1.57667
	2.01375	1.36	1.97923	1.35042
	2.06458	1.50952	2.27444	1.34667
	2.03292	1.6752	1.73259	1.59727
	2.37389	2.0175	1.79318	1.68522
	2.74941	1.72	2.05364	1.38154
mean	1.98699	1.59678	1.96232	1.64992

## Sheet: Fig  1D
Fusion rate	nontreated		Wfs1 shRNA		WFS1 wt
	Wfs1 +/+	Wfs1 -/-	Wfs1 +/+	Wfs1 -/-	Wfs1 +/+	Wfs1 -/-
	0.0294118	0.0125	0.00625	0.00588235	0.05	0.0368421
	0.0176471	0.00526316	0.00625	0.0125	0.0421053	0.0375
	0.025	0.00625	0.0117647	0.00526316	0.0235294	0.0166667
	0.01875	0.0117647	0.00625	0.0133333	0.0388889	0.03125
	0.0277778		0.0117647		0.04375
mean	0.0237173	0.00894447	0.00845588	0.00924471	0.0396547	0.0305647

## Sheet: Fig  1E
Mitochondrial length	nontreated		Wfs1 shRNA		WFS1 wt
	Wfs1 +/+	Wfs1 -/-	Wfs1 +/+	Wfs1 -/-	Wfs1 +/+	Wfs1 -/-
	1.12	0.62	1.5	0.62	2.37	2.93
	2.13	0.7	1.32	4.75	0.7	2.69
	2.85	1.15	2.53	4.53	1.26	2.13
	1.75	0.44	1.4	1.42	0.58	0.7
	4	0.7	1.44	3.47	1.02	3.39
	0.7	1.79	0.7	1.81	1.09	3.15
	1.68	1.75	0.31	3.14	0.81	2.96
	0.7	0.99	0.89	2.94	2.09	3.94
	0.58	1.76	0.59	0.99	0.7	1.63
	1.26	1.54	1.12	0.85	2.29	0.88
	1.48	0.81	0.7	0.79	1.67	1.12
	1.44	2.38	2.56	2.68	2.09	1.54
	1.12	3.49	1.26	2.32	1.94	1.2
	2.38	1.26	1.63	1.19	1.56	0.99
	1.4	3.08	2.63	1.68	0.89	1.46
	3.09	1.88	2.31	1.12	0.58	1.63
	1.7	1.88	0.75	0.62	0.31	2.07
	1.97	1.4	0.99	1.53	0.85	1.63
	9.02	0.44	1.83	1.32	0.99	3.35
	3.64	1.54	3.56	1.02	1.32	1.96
	2.21	1.69	1.81	1.25	1.5	3.24
	6.35	1.32	1.81	0.56	1.69	1.37
	3.19	1.69	0.71	4.72	2.07	0.85
	2.52	1.12	2.9	1.58	1.06	0.42
	2.17	0.28	2.94	2.21	1.56	1.48
	3.26	0.56	2.32	2.13	1.06	2.79
	4.36	0.42	1.79	1.56	0.75	3.56
	1.63	1.42	1.4	1.12	1.2	1.68
	1.79	0.31	2.88	1.54	0.71	2.93
	0.99	0.94	1.54	0.5	0.44	2.21
	1.29	0.75	3.74	1.4	0.44	0.71
	1.12	2.01	0.94	2.25	0.59	1.2
	4.45	1.12	3.32	0.81	1.42	1.4
	1.94	2.01	1.12	2	0.98	2.25
	1.86	0.58	4.13	1.44	1.96	1.01
	0.58	1.51	3.32	1.12	1.12	1.4
	2.44	0.94	2.98	2.17	0.99	1.32
	1.82	1.63	3.22	0.71	2.1	1.12
	1.42	0.59	1.32	1.01	1.59	0.79
	1.81	0.58	0.89	3.37	3.75	0.5
	1.2	1.42	4.2	0.71	2.94	3.1
	1.4	0.5	1.25	1.12	4.69	0.62
	3.24	1.4	1.56	2.96	1.82	0.58
	0.99	2.6	1.46	2.85	1.06	0.81
	2.25	4.44	1.5	2.25	0.44	1.19
	1.5	2.47	1.54	0.5	1.63	0.79
	1.12	2.88	3.22	1.32	1.37	0.5
	1.75	3.53	2.37	2.67	1.18	0.39
	0.7	0.89	3.14	1.88	1.97	4.3
	2.13	3.99	1.7	0.79	2.94	2.65
	1.58	2.44	1.53	1.51	1.73	1.95
	1.51	2.09	1.82	0.7	2.93	2.67
	2.86	0.75	1.73	2.21	2.4	0.71
	1.12	2.56	1.26	1.78	1.9	5.18
	1.12	1.12	1.82	0.94	0.42	0.88
	1.83	1.06	1.7	1.88	1.48	2.79
	3.65	2.68	2.5	2.65	1.18	2.55
	1.94	1.56	2.17	2.24	0.71	1.32
	1.18	4.97	0.56	1.4	1.26	1.15
	2.12	3.09	1.12	0.56	0.94	1.73
	2.55	1.26	0.89	0.94	0.85	1.4
	0.99	4.22	3.38	0.99	0.85	1.09
	3.21	1.42	2.18	1.5	0.89	0.98
	1.4	3.88	0.94	2.07	1.09	0.59
	1.75	0.7	0.94	1.44	1.69	1.53
	3.56	1.75	0.39	0.44	1.63	0.75
	1.09	0.88	1.12	1.82	1.9	1.29
	0.81	1.25	1.32	1.81	1.94	1.67
	0.44	0.39	0.94	1.15	3.19	1.25
	0.28	0.56	1.06	0.89	2.38	1.67
	1.48	1.4	2.17	1.51	2.25	3.35
	3.49	3.18	0.42	0.7	0.62	5.04
	1.73	1.7	0.7	1.12	1.4	0.62
	4.47	1.12	1.2	0.28	1.48	3.77
	3.22	1.67	1.26	1.53	5.15	3.78
	1.63	1.82	2.27	1.12	2.88	1.59
	1.4	5.31	0.85	2.07	6.3	2.02
	3.56	2.57	2.62	1.02	4.62	2.23
	0.62	5.06	1.5	2.27	5.56	1.29
	0.89	1.25	1.42	0.56	3.88	3.27
	2.25	1.88	1.94	1.32	2.07	1.81
	1.67	1.12	1.09	1.83	1.82	1.18
	1.06	2.65	3.35	1.12	1.83	1.95
	0.89	1.63	2.09	0.89	3.56	0.94
	0.99	2.32	1.98	1.19	3.95	4.53
	0.5	2.06	2.32	0.42	3.28	2.83
	1.19	2.09	0.42	1.26	2.37	6.06
	0.56	0.7	1.02	0.99	2	3.55
	1.4	3.51	1.4	0.84	0.94	5.04
	2.13	0.7	3.15	0.31	5.07	1.29
	1.2	1.51	0.62	2.06	2.81	1.02
	1.09	5.18	1.06	1.7	6.18	1.26
	1.01	3.99	0.42	1.44	3.56	0.7
	4.81	5.08	1.56	1.7	1.7	2.52
	0.75	1.88	0.88	0.84	2.74	1.06
	1.15	2.8	1.02	0.71	2.11	2.25
	0.5	1.26	0.94	3.71	1.76	3.81
	1.56	1.19	0.44	1.12	1.26	2
	1.42	1.81	1.68	3.81	1.12	1.95
	1.29	1.4	2.06	1.67	0.98	6.01
	2.12	0.99	0.7	3.49	2.44	0.44
	1.97	2.82	0.31	3.37	4.69	1.15
	1.53	2.47	0.81	2.23	5.12	1.4
	0.88	4.34	0.71	2.65	1.42	1.32
	1.4	1.2	0.89	0.28	3.21	2.38
	1.12	2.63	0.58	1.58	2.25	0.58
	1.02	0.44	0.56	0.7	1.81	2.63
	1.12	2.27	1.32	0.79	3.06	0.42
	3.12	1.02	1.69	0.7	1.78	1.95
	0.75	0.58	3.41	0.94	0.89	0.85
	1.06	2.52	1.95	2.99	1.19	0.84
	0.79	2.01	1.15	1.15	0.59	2.52
	0.88	3.97	2	1.48	3.26	0.56
	1.09	1.01	3.28	1.76	0.98	1.12
	1.25	1.46	0.7	0.88	0.99	0.56
	0.89	2.34	1.42	2.39	2.01	1.63
	3.41	1.2	0.85	1.75	2.71	0.81
	1.44	0.39	1.26	1.98	1.68	1.01
	2.44	1.63	0.89	1.82	1.59	2.27
	2.62	1.53	0.81	1.7	1.09	1.73
	2.18	3.31	1.68	0.58	1.96	1.67
	2.18	0.28	1.88	0.94	2.53	2.44
	1.81	1.06	1.4	1.94	1.59	2.79
	1.76	1.97	2.09	0.98	1.15	1.81
	0.94	0.31	1.63	1.73	2.38	1.75
	1.56	1.42	2.12	2.32	2.34	0.5
	2.13	0.7	2.87	1.58	1.87	1.54
	1.88	1.09	0.94	0.31	2.88	0.7
	1.51	1.38	0.99	0.56	2.53	0.56
	0.62	0.81	2.68	0.85	3.37	1.63
	0.7	1.32	0.42	1.54	1.06	1.12
	1.15	0.99	0.7	2	1.38	0.56
	2.31	0.58	0.44	0.5	3.36	0.14
	1.54	1.56	1.82	1.79	2.57	1.15
	1.29	0.94	3.45	1.68	1.63	2.47
	1.29	1.46	1.51	0.28	2.21	1.12
	0.28	0.79	1.63	0.58	1.59	0.62
	1.88	0.84	1.02	1.25	2.21	1.29
	0.89	0.56	1.53	3.1	2.78	1.26
	1.01	0.58	0.7	2.24	1.09	1.75
	0.88	0.84	1.46	0.88	1.59	1.97
	1.26	0.44	0.42	1.79	0.88	1.26
	2.12	1.06	0.28	2.96	1.54	1.26
	1.68	1.87	1.59	0.79	0.56	0.79
	3.76	1.01	1.7	2.39	3.39	2.55
	2.53	2.6	1.4	2.85	2.96	3.81
	1.87	1.18	1.76	0.59	2.41	1.73
	1.59	0.58	1.29	2.18	1.4	1.29
	0.56	0.94	2.65	1.18	2.27	4.54
	0.42	2.31	0.7	0.5	1.63	1.53
	1.29	0.94	2.55	2.41	2.52	1.69
	0.88	2.68	1.97	0.44	2.23	1.78
	2.53	1.06	0.59	0.94	0.62	0.39
	1.2	2.67	5.93	0.84	0.58	0.99
	1.29	0.62	2.18	1.51	0.85	2.38
	1.58	0.84	2.88	2	2.3	1.29
	2.61	3.33	0.84	3.56	3.07	1.06
	2.68	1.4	1.48	1.69	0.56	1.12
	2.98	0.89	2.07	1.78	2.6	1.01
	1.19	1.09	3.88	2.27	1.02	0.71
	1.4	0.874	1.32	0.62	2.29	0.7
	1.12	0.89	1.56	1.59	1.9	1.25
	0.89	0.42	2.09	0.84	1.02	1.58
	3.86	0.98	1.56	0.81	2.23	5.52
	1.75	0.71	1.81	0.62	4.87	1.7
	2.88	1.26	1.2	1.12	5.28	0.56
	1.68	2.41	2.77	0.44	5.02	0.28
	0.44	0.85	4.19	1.37	6.57	0.42
	1.87	0.94	1.01	0.5	2.09	0.99
	1.98	0.79	0.7	1.37	1.9	2.3
	0.88	1.29	3.08	1.12	3.91	0.44
	2.32	1.09	2.13	1.2	3.58	0.99
	0.75	2.13	0.81	1.4	2.87	0.98
	0.89	1.02	1.4	1.06	0.79	0.7
	3.66	2.17	1.26	0.84	1.44	1.12
	1.19	0.99	1.2	0.5	4.75	0.89
	3.4	1.67	1.26	3.92	3.41	2.87
	1.44	0.94	0.56	2.11	1.06	3.71
	2.07	4.55	0.58	0.84	2.23	1.59
	1.59	2.52	0.7	3.97	3.45	2.52
	0.5	1.78	1.12	2.37	1.68	2.79
	1.19	0.94	1.78	4.76	4.68	2.31
	0.84	2.68	0.89	2.25	2.27	0.44
	0.94	0.98	1.12	6	3.8	0.58
	1.82	1.48	0.59	1.98	2.75	1.81
	1.29	3.45	0.31	3.99	1.25	2.82
	1.56	0.2	1.29	1.46	1.98	1.9
	1.69	1.2	0.28	3.35	1.63	2.34
	1.38	8.05	0.5	0.85	1.51	1.88
	1.38	1.19	0.31	1.95	3	3.93
	1.01	3.37	0.99	5.03	2.79	0.28
	2.52	1.12	1.19	0.75	2.56	1.67
	1.48	0.71	1.56	1.2	0.56	0.39
	3.32	0.5	1.32	3.12	0.85	5.53
	3.67	3	0.71	1.25	2.41	5.24
	2.18	1.87	2.18	0.75	1.86	5.43
	1.09	2.25	1.73	3.06	2.63	0.99
	2.57	1.4	1.86	2.56	2.52	2.57
	0.14	1.12	0.56	1.7	1.59	1.02
	0.98	1.87	0.28	1.32	1.02	1.46
	0.28	1.02	0.89	2.65	1.7	2.91
	1.12	1.12	0.56	0.7	1.4	5.13
	1.7	0.58	2.52	1.26	1.78	0.94
	0.85	0.75	1.12	0.94	1.59	0.71
	1.4	1.19	0.94	2.01	0.85	2.75
	0.85	0.7	0.79	1.02	1.42	1.82
	1.26	1.12	1.51	1.15	1.4	2.07
	1.81	1.26	1.15	3.49	1.4	0.44
	1.9	0.7	1.26	0.98	1.87	0.75
	2.25	1.02	2.8	1.01	1.79	0.81
	1.25	0.94	2.29	0.84	0.94	2.5
	1.5	0.85	0.44	0.5	1.88	2.12
	2.53	0.5	2.12	0.81	3.85	2.13
	9.57	0.75	2.65	0.31	0.99	1.29
	10.17	0.84	1.81	0.59	1.53	6.88
	2.25	4.24	1.12	0.5	0.84	1.81
	2.24	2.65	1.19	0.5	0.94	0.81
	3.56	0.99	1.88	0.94	1.09	2.06
	5.31	3.35	1.4	0.88	2.65	2.25
	1.5	1.68	2.07	0.88	2.38	2.39
	0.79	2.96	0.98	3.06	1.32	1.01
	2.13	1.88	1.73	2.3	1.88	3.43
	2.07	2.86	1.83	0.58	0.89	0.81
	1.26	0.85	1.95	1.12	1.68	2.29
	1.88	1.25	0.98	1.59	3.31	2.11
	1.82	1.59	1.37	1.51	4.55	0.79
	2.99	1.95	1.06	2.01	0.56	0.62
	2.48	0.62	0.42	1.32	0.7	4.83
	1.26	0.62	2	0.98	1.01	1.12
	2.25	1.4	3.37	1.94	3.53	2.65
	1.46	1.59	0.7	1.06	3.28	2.82
	1.4	1.69	0.7	0.42	1.83	0.94
	1.44	1.68	1.26	2.34	3.76	6.37
	5.13	0.58	2.34	0.42	0.75	2.85
	0.94	1.32	0.89	1.51	1.56	1.02
	2.44	2.77	1.87	1.32	1.54	1.4
	1.9	0.88	1.4	1.26	1.56	1.7
	2.21	0.99	1.82	1.88	3.35	1.63
	1.38	0.98	1.98	1.73	1.76	1.7
	2.47	2.12	0.84	3.18	0.42	2
	1.12	2.27	1.12	3.76	1.78	0.84
	2.65	0.7	1.88	1.02	2.52	1.25
	2.3	4.41	1.4	0.31	2.29	1.26
	1.29	4.19	0.7	2.56	1.63	2.96
	1.09	0.7	1.5	1.76	1.7	0.7
	1.06	4.38	0.88	1.37	0.58	1.97
	1.68	1.32	1.59	1.7	2.79	1.29
	0.89	1.5	1.94	2.86	0.88	1.5
	0.59	1.63	1.63	2.67	2.57	2.65
	2.96	0.75	1.09	1.83	2.38	0.99
	2.52	0.62	1.12	2.11	1.26	0.79
	1.4	1.82	3.06	1.19	3.07	2.25
	0.39	0.94	3.02	1.63	2.8	2.79
	2.37	0.85	1.63	3.02	0.62	2.21
	4.33	0.5	1.2	0.56	0.62	3.77
	1.29	0.88	1.42	0.5	0.75	5.13
	5.21	1.01	2.82	0.58	0.88	9.38
	1.63	0.59	1.02	0.81	1.56	5.72
	5.05	2.27	1.38	1.87	2	2.3
	3.22	0.94	0.42	1.01	3.67	4.88
	1.32	1.2	1.48	2.57	2.88	4.19
	6.43	0.88	1.81	0.89	1.97	2.79
	1.2	1.01	0.71	1.25	1.81	6
	2.62	1.56	1.79	4.77	2.11	2.51
	3.35	2.18	1.09	3.06	0.71	3.93
	3.16	1.89	0.7	1.88	1.54	2.37
	1.29	1.75	3.65	1.09	0.56	2.44
	1.32	3.1	5.21	0.28	1.82	1.73
	2.69	0.79	0.84	1.82	3.49	3.06
	2.21	0.58	1.19	1.7	9.1	5.43
	2.9	1.4	1.9	0.31	1.86	0.94
	2.21	1.29	2.63	2.31	0.81	1.58
	2.52	1.59	1.82	1.02	3.35	1.75
	1.7	2.18	1.59	0.62	0.7	2.01
	3.35	1.4	0.62	0.5	2.11	0.99
	3.56	2.3	2.82	0.56	1.88	3.26
	2.63	3.05	0.44	2.18	0.7	4.1
	0.56	1.19	2.65	3.15	0.75	3.81
	2.74	1.01	2.29	2.18	1.38	4.15
	0.71	1.32	3.07	2.37	3.99	2.09
	1.86	1.32	3.56	0.99	0.39	1.58
	1.5	0.39	1.29	1.54	1.37	1.4
	0.7	0.7	2.24	3.56	0.88	0.44
	0.81	3.62	0.7	1.12	0.71	0.7
	0.81	1.15	0.81	0.31	0.84	0.98
	1.25	1.95	2.94	1.48	1.4	0.7
	3.81	0.28	1.25	0.88	3.49	0.56
	2.78	0.71	0.89	0.94	1.59	1.06
		1.01	1.63	1.19	0.81	4.91
		1.29	2.97	0.75	1.32	0.85
		1.68	2.6	0.89	1.12	0.5
		1.42	0.62	0.89	0.42	0.44
		2.8	0.56	0.71	1.26	1.97
		1.09	0.98	0.56	1.12	1.29
		1.44	0.84	1.29	1.5	1.53
		0.59	1.01	1.2	1.46	1.37
		2.47	1.29	2.18	0.5	1.69
		0.31	1.56	1.56	1.29	1.44
		0.59	0.99	1.68	2.47	1.9
		0.7	1.46	0.7	2	1.32
		0.79	0.39	1.54	1.2	0.7
		2.07	1.48	0.99	3.02	1.37
		1.18	0.7	1.29	1.69	1.29
		1.12	1.56	1.53	1.18	0.39
		1.29	1.06	1.12	0.5	0.81
		0.89	1.02	1.06	6.04	0.7
		0.59	1.09	0.42	2.32	1.18
		0.89	0.42	1.46	3.37	0.79
		0.99	1.88	1.63	4.64	0.89
		1.09	0.7	0.85	1.82	2.09
		1.48	0.44	0.99	0.42	1.53
		3.16	1.5	0.99	3.06	1.7
		2.44	2.96	0.62	4.05	1.32
		1.7	0.84	1.01	2.56	1.56
		2.78	0.81	0.81	2.4	1.86
		7.61	2.32	0.7	1.48	4.19
		3.45	0.4	1.79	2.85	3.49
		1.01	0.84	0.79	2.09	1.48
		1.51	2.11	2.25	2.78	3.1
		3.07	2.38	0.81	1.26	2.27
		1.9		0.7	2.47	1.59
		3.06		1.29	4.22	1.56
		4.93		1.25	5.25	1.53
		0.89		0.85	1.29	2.88
		1.69		0.88	2.47	2.39
		1.32		0.56	1.12	0.99
		1.25		0.71	3.25	1.12
		0.94		2.21	1.59	1.06
		0.59		1.4	0.75	1.78
		0.59		1.26	3	0.56
		0.5		2.79	1.2	0.58
		1.7		1.5	0.31	0.14
		0.5		0.31	2.23	2.4
		0.62		1.82	2.98	0.99
		4.02		1.01	1.25	0.7
		0.7		0.62	1.83	2.52
		1.48		0.39	0.98	0.94
		0.59		1.2	2.27	0.71
		0.31		0.7	1.19	1.63
		2.38		0.62	1.26	1.29
		0.62		0.2	1.63	1.01
		1.12		1.19	1.01	1.01
		1.4		0.62	1.97	2.37
		1.59		3.57	1.06	2.5
		0.81		0.58	1.7	1.69
		0.81		1.01	2.21	15.25
		0.62		1.29	1.96	2.75
		0.88		0.7	1.4	4.81
		1.15		1.19	0.99	3.49
		0.58		2.69	0.42	6.7
		0.31		0.5	2.25	7.8
		0.71		2.34	1.06	1.51
		0.75		0.58	1.09	2.41
		0.98		2.56	2.11	2.82
		0.56		2.17	2.61	1.12
		0.56		1.53	1.68	2.88
		0.75		1.32	2.82	4.75
		0.5		1.02	1.68	1.19
		0.88		1.96	0.98	1.18
		1.68		1.9	6.81	2.87
		0.79		0.81	5.45	5.12
		0.58		0.39	0.89	1.51
		0.42		1.25	2.56	4.07
		0.42		2.11	3.06	1.4
		0.5		0.28	1.12	0.7
		0.56		1.09	3.35	2.06
		1.25		1.7	2.37	2.27
		1.02		0.81	6.3	3.18
		0.31		2.37	0.89	2.17
		1.26		2.12	5.03	1.4
		0.56		1.19	2.51	1.15
		2.11		1.68	4.03	1.59
		0.98		0.85	3.39	3.56
		0.2		2.37	1.02	1.19
		0.56		1.56	1.25	1.02
		0.84		0.99	4.24	1.63
		1.26		2.09	1.56	1.12
		0.44		1.06	4.25	2.82
		0.28		0.99	1.83	4.15
		0.5		0.42		2.52
		0.5		1.12		2.62
		1.06		0.79		1.44
		1.87		0.7		3.12
		0.59		0.7		2.34
		0.28		1.51		2.87
		0.28		6.4		1.15
		0.58		5.92		2.74
		1.02		5.06		6.22
		0.75		0.79		2.63
		1.32		8.24		2.35
		1.26		1.98		1.37
		0.42		1.15		3.37
		0.89		1.79		2.82
		1.15		1.63		2.93
		2.39		2.5		0.56
		0.39		0.99		0.44
		0.58		1.44		2.25
		1.81		1.86		0.81
		3.56		2.25		0.59
		1.29		0.7		1.48
		0.59		1.67		1.02
		0.7		1.09		1.56
		4.18		0.62		1.02
		1.25		1.06		0.39
		1.19		1.54		1.19
		0.28		0.5		1.54
		2.96		0.75		1.97
		1.06		1.82		1.01
		0.62		0.89		0.99
		0.59		2.18		0.5
		0.2		0.98		1.32
		0.39		1.46		0.75
		1.2		1.96		0.58
		1.12		1.06		0.59
		1.68		1.02		0.5
		0.75		0.39		0.62
		0.98		2.07		3.01
		1.63		1.12		0.7
		0.56		0.5		1.01
		1.09		0.28		0.2
		1.12		0.84		1.78
		0.28		0.28		0.62
		0.59		0.7		1.19
		0.62		1.7		0.7
		0.31		0.88		0.31
		1.2		0.98		3.25
		1.09		0.71		2.01
		1.25		0.7		0.85
		1.4		0.58		6.93
		1.02		0.31		3.86
		1.95		0.89		1.58
		0.58		1.29		3.16
		0.7		0.56		3.16
		1.26		1.12		2.57
		0.98		1.19
		1.4		1.5
		0.31		1.06
		0.81		0.56
		0.56		1.06
		1.81		0.7
		0.85		1.09
		0.84		0.75
		2.3		1.59
		0.44		0.5
		1.63		1.29
		0.94		0.89
		0.85		1.75
		0.59		0.89
		0.7		0.88
		1.29		0.5
		0.39		1.42
		1.12		0.56
		0.42		0.85
		1.15		0.56
		1.09		0.56
		1.53		0.44
		0.84		0.28
		0.7		1.15
		1.2		1.01
		0.88		1.18
		1.73		0.79
		1.29		1.09
		0.28		1.09
		0.99		1.02
		0.89		0.5
		1.06		1.02
		0.5		1.78
		1.32		1.63
		1.68		1.4
		2.18		0.5
		1.06		0.2
		1.44		0.75
		0.28		2.17
		0.84		0.79
		0.58		2.44
		0.44		1.48
		1.12		1.51
		0.84		2.47
		0.14		2.31
		0.56		3.86
		0.81		2.75
		0.7		1.02
		0.28		1.54
		1.42		2.1
		2.56		2.93
		0.2		4.24
		0.42		4.06
		0.79		0.98
		2.57		2.27
		1.32		3.31
		3.37		2.74
		5.14		1.44
		1.06		1.12
		2		1.32
		0.7		1.09
		1.25		1.19
		2.38		2.18
		3.58		2.06
		1.46		1.01
		2.18		0.81
		0.7		2.47
		1.46		1.32
		2.11		0.71
		2.8		0.94
		1.26		2.65
		0.81		1.63
		2.21		3.94
		0.71		1.09
		1.37		4.69
		0.62		2.48
		0.56		3.16
		0.94		1.12
		0.42		1.09
		1.01		1.53
		1.88		2.07
		1.59		1.7
		1.56		6.45
		1.15		1.7
		1.29		1.25
		2.48		2.75
		1.06		1.25
		1.29		1.01
		6.68		0.7
		2.95		2.38
		0.42		0.42
		3.01		0.88
		4.84		0.5
		3.21		0.7
		2.69		0.85
		2.21		1.32
		0.85		1.32
		1.02		2.52
		1.29		1.82
		2.65		2.17
		3.27		0.75
		4.91		0.28
		1.29		1.87
		0.7		1.56
		0.39		1.4
		0.81		1.19
		0.79		0.44
		0.7		0.7
		2.56		2.07
		3.69		2.09
		1.87		0.39
		0.7		0.99
		0.7		1.01
		0.84		2.13
		1.01		0.88
		0.88		0.85
		0.14		2.34
		0.31		1.19
		0.42		0.79
		0.85		0.89
		0.74		0.7
		0.94		1.63
		0.62		4.75
		2.63		1.54
		4.93		5.01
		0.7		0.81
		1.32		1.29
		1.59		1.79
		0.85		0.39
		1.09		1.09
		1.7		2.37
		1.94		0.75
		0.28		0.28
		1.4		0.5
		0.62		0.7
		1.02		0.56
		1.7		1.32
		1.53		1.5
		0.56		0.42
		1.12		0.2
		0.39		0.88
		1.53		2
		2.74		2.68
		1.06		2.52
		0.44		3.14
		1.59		1.5
				0.7
				1.82
				0.42
				0.89
				0.84
				1.38
				0.39
				1.58
				2.79
				1.79
				1.48
				0.88
				0.81
				0.84
				1.53
				1.06
				0.42
				0.94
				1.42
mean	1.91924	1.45906	1.5645	1.50147	2.03821	1.98032

## Sheet: Fig  1G
Number of autolysosomes containing mitochondrial per neuron body	scr shRNA	Wfs1 shRNA	plus wt WFS1
	28	79	16
	28	63	68
	25	13	31
	45	62	29
	30	27	28
	20	57	14
	44	36	55
	14	30	38
	8	33	21
	40	54	84
	29	71	30
	27	29	44
	31	83	27
	27	119	33
	38	120	35
	16	72	35
	18	64	24
	46	40	30
	33	28	42
	25	55	24
	32	63	38
	35	46	33
	25	82	27
	21	75	32
	12	73	45
	31	39	43
	33	76	48
	25	95	32
	35	55	14
		87
		53
		27
		21
		56
		67
		28
		33
		30
		48
mean	28.3103	56.1282	35.1724

## Sheet: Fig  1H
Number of autolysosomes containing mitochondrial per neuron body	Wfs1 +/+	Wfs1 -/-
	33	23
	15	52
	21	39
	26	30
	54	53
	20	37
	40	40
	24	15
	33	48
	27	55
	32	44
	33	23
	31	38
	22	47
	15	33
	38	52
	31	63
	17	46
	27	43
	21	57
	33	50
	18	48
	27	28
	22	25
	30	22
	41	55
	51	29
	42	22
	31	43
	43	24
	13	35
	17	61
	22	35
	12	51
	26	35
	26	27
	24	32
	19	34
	18	23
	33	35
	3	26
	21	29
	17	20
	17	34
	21	44
	10	54
	21	26
	20	23
	29	16
	9	35
	14	44
	16	50
	28	33
	25	44
	22	26
	25	45
	25	45
	39	55
	18	35
	18	25
	20	27
	16	49
	28	34
	15	33
	12	44
	18	31
	30	31
	3	24
	23	26
	32	30
		24
		24
		32
		32
		34
		38
mean	24.3286	36.5

## Sheet: Fig 1J
Mitochondrial density	scr shRNA	Wfs1 shRNA
	0.149067	0.130005
	0.134135	0.101242
	0.158304	0.0587067
	0.123444	0.139221
	0.109778	0.0413929
	0.0912088	0.1093
	0.368754	0.117508
	0.184416	0.136015
	0.172218	0.0875902
	0.109416	0.0923566
	0.110299	0.07902
	0.224129	0.081367
	0.224894	0.0820836
	0.0434795	0.0917116
	0.046555	0.125425
	0.231475	0.224356
	0.0745703	0.085435
	0.181988	0.0837676
	0.167247
	0.190551
mean	0.154796	0.103695

## Sheet: Fig 1K
Mitochondrial density	nontreated		Wfs1 shRNA		WFS1 wt
	Wfs1 ++	Wfs1 --	Wfs1 ++	Wfs1 --	Wfs1 ++	Wfs1 --
	0.24	0.21	0.21	0.34	0.24	0.37
	0.6	0.21	0.17	0.19	0.18	0.39
	0.24	0.5	0.17	0.12	0.24	0.29
	0.25	0.28	0.23	0.09	0.33	0.52
	0.19	0.13	0.15	0.23	0.41	0.42
	0.23	0.32	0.15	0.15	0.3	0.31
	0.23	0.21	0.2	0.13	0.37	0.3
	0.19	0.11	0.21	0.11	0.22	0.34
	0.32	0.14	0.21	0.18	0.63	0.32
	0.14	0.37	0.27	0.27	0.29	0.27
	0.29	0.12	0.12	0.23	0.22	0.38
	0.2	0.24	0.11	0.35	0.54	0.37
	0.24	0.19	0.18	0.22	0.3	0.3
	0.21	0.24	0.16	0.16	0.19	0.21
	0.47	0.19	0.3	0.16	0.38	0.24
	0.3	0.2	0.36	0.29	0.43	0.28
	0.41	0.19	0.13	0.31	0.16	0.16
	0.23	0.17	0.21	0.37	0.21	0.28
	0.24	0.49	0.17	0.16	0.39	0.25
	0.6	0.08	0.17	0.2	0.43	0.13
	0.24	0.08	0.23	0.25		0.26
	0.25	0.12	0.15	0.14		0.55
	0.19	0.07	0.15	0.07		0.29
	0.23	0.16	0.2	0.52		0.45
	0.23	0.12	0.21	0.36		0.5
	0.19	0.09	0.21	0.18
	0.32	0.09	0.27	0.16
	0.14	0.09	0.12	0.15
	0.29	0.1	0.11	0.32
	0.2	0.24	0.18	0.15
	0.24	0.22	0.16	0.22
	0.21	0.21	0.3	0.25
	0.47	0.1	0.36	0.3
	0.3	0.2	0.13	0.17
	0.41	0.22		0.32
	0.23	0.16		0.13
mean	0.276667	0.190556	0.195882	0.220833	0.323	0.3272

## Sheet: Fig 2A
Mitochondrial membrane potential	scr siRNA	Wfs1 siRNA
	0.415344	0.322383
	0.49028	0.370167
	0.459626	0.327
	0.50408	0.423488
	0.524543	0.448638
	0.398773	0.407933
	0.492435	0.380046
mean	0.469297	0.382808

## Sheet: Fig 2B
NRF2 reporter activity	scr siRNA	Wfs1 siRNA	NRF2
	1.08268	0.829302	5.38741
	0.882785	0.864333	6.22093
	0.920923	0.998645	8.57337
	0.849337	0.703488	6.06673
	0.840591	0.4756	4.39333
	1.08709	0.922573	5.51711
	1.08328	0.762512
	1.01679	0.821261
	0.954723	0.864899
	0.866386	0.605773
	0.972962	0.670027
	0.546609	0.87366
	0.638517	0.604185
	0.53689	0.652001
	1.89924	0.849489
	1.24433	1.08681
	1.38215	0.832275
	0.751461	0.874148
	0.558508	1.20848
	1.22829	0.979376
	1.0446	1.99825
	1.04153	0.789998
	1.09464	1.15834
		0.751027
mean	0.979318	0.882352	6.02648

[truncated: 82 more sheets: Fig 2C, Fig 2D, Fig 3A, Fig 3B, Fig 3C, Fig 3D, Fig 3E, Fig 3F, Fig 3G, Fig 3H, Fig 3I, Fig 3J, Fig 3K, Fig 3L, Fig 4A, Fig 4B, Fig 4C, Fig 4D, Fig 4E, Fig 4F …]
